# Supplementary material for: Chicoric Acid Effectively Mitigated Dextran Sulfate Sodium (DSS)-Induced Colitis in BALB/c Mice by Modulating the Gut Microbiota and Fecal Metabolites
Source: Int J Mol Sci. 2024 Jan 10;25(2):841. doi: 10.3390/ijms25020841 (PMC10815209; doi:10.3390/ijms25020841)
Supplement: Supplementary file 1 [file ijms-25-00841-s001.zip]

Archive with 1 entries (1 files):
- ijms-2796582-supplementary.pdf
